# Supplementary material for: Fumiquinazolines F and G from the Fungus Penicillium thymicola Demonstrates Anticancer Efficacy Against Triple-Negative Breast Cancer MDA-MB-231 Cells by Inhibiting Epithelial–Mesenchymal Transition
Source: Int J Mol Sci. 2025 Aug 5;26(15):7582. doi: 10.3390/ijms26157582 (PMC12347039; doi:10.3390/ijms26157582)
Supplement: Supplementary file 1 [file ijms-26-07582-s001.zip]

Archive with 1 entries (1 files):
- ijms-3739159-supplementary.pdf
